# Supplementary material for: Non-excitable fluorescent protein orthologs found in ctenophores
Source: BMC Evol Biol. 2016 Aug 24;16(1):167. doi: 10.1186/s12862-016-0738-5 (PMC4997694; doi:10.1186/s12862-016-0738-5)
Supplement: Additional file 3 — Newick format tree used for Figure 3, containing all bootstraps. (TXT 4.90 kb) [file 12862_2016_738_MOESM3_ESM.txt]

(B.fosteri:0.09084239695013944516,(D.glandiformis:0.35216383251259020248,((((ML181711a_corrected:0.00000122123005994819,ML181711a:0.00000122123005994819)100:0.15199908448791280002,(B.infundibulum:0.09297314509328311050,((C.veneris:0.06198800457962620053,V.parallelum:0.09388481199753030693)93:0.06058872058134622679,(L.pulchra:0.13161530387436434775,(Kiyohimea_sp:0.00933189169117092793,D.kaloktenota:0.01118633566153754040)76:0.01050731132497060953)74:0.01921540114161775226)68:0.03640517229530473853)64:0.03533106929465737456)78:0.05704904326692211702,O.maculata:0.13627128894997767028)74:0.07348300055986628498,((Llyria_sp_B:0.02071735401178905270,((T.inconstans:0.03941482569818845899,Llyria_sp_C:0.03426163750692997473)95:0.02912833437709492351,L.cruentiventer:0.02194707381727382944)70:0.01346679433709576865)97:0.08969591330284244768,((Haeckelia_beehleri_FPL:0.11021684733285963542,((B.abyssicola:0.11695806590210471032,B.forskali:0.12980225008960363797)99:0.09377275568384380033,H.rubra:0.13619669996267874668)60:0.03947889043613473509)95:0.10859282011457099815,((P.bachei:0.27931201672732125507,H.californensis:0.11488995800167792205)100:0.42694531977172495152,((C.fugiens:0.20197169282869417706,(spK:0.08022716595679200979,(spM:0.07321853342686084065,((((Anthoathecata_ember_p4:0.25458191045681771714,(Anthoathecata_ember_p1:0.17303030469283409154,(Anthoathecata_ember_p3:0.07029576940616959202,Anthoathecata_ember_p2:0.07094339640375812994)91:0.06987583330669817905)65:0.07908375366598140166)100:0.52320851271160606633,((((C.hemisphaerica_GFP1:0.35905591617755244771,((Clytia_gregaria_GFP1:0.03483973655155441634,C.hemisphaerica_GFP2c:0.06992411837722838086)100:0.43368617398043524114,((Obelia_sp_MH2011_YFP:0.02940757690187201234,Obelia_sp_MH2011_GFP:0.01249226501403720956)98:0.03771928034117476985,Obelia_sp_MH2011_CFP:0.01316926344095647149)100:0.22508393600908982446)30:0.05638347053452793384)38:0.08268109161261914808,(Av_GFP:0.01462134974341093227,Aequorea_coerulescens:0.05756255760180547382)100:0.54519181694043583608)100:0.28789535871623306296,(C.hemisphaerica_GFP4:0.40797846879273347298,C.hemisphaerica_GFP3:0.14987515249029209619)100:0.43529993522269405659)100:0.31753401701986588845,((P.physalis14102_FP1-l:0.33022596076624516348,(P.physalis01316_FP3_p2:0.18615950725894789275,(P.physalis19316_FP2-l:0.06126456896468224222,P.physalis01316_FP3_p1:0.04654292806425276707)100:0.13093885782081346458)90:0.08925580223565458826)98:0.18819390342855987774,(((H.beehleri_FP_seq3:0.15733562033854259221,((Hbee_FP:0.01477102862067824866,H.beehleri_FP_seq2:0.00000122123005994819)100:0.06913987402022649109,(H.beehleri_FP_seq5:0.16895795352036438453,H.beehleri_FP_seq6:0.00000122123005994819)56:0.11825617721851816588)92:0.16571586313138214619)100:0.27444296482925684133,((A.eschscholtzi_DGFP_p1:0.29541252708338555655,A.eschscholtzi_DGFP_p2:0.18045768816346724472)100:0.19637806942549934641,A.tetragona25229_FP1-l:0.38861787813814735459)56:0.08411311243580210650)100:0.47125456069341103982,(N.bijuga06463_FP1:0.21684932210211688153,N.bijuga9143_FP2:0.43447507570966042989)84:0.10603908827840054230)100:0.24585448676195040263)93:0.13773678020554491752)96:0.23882876015362333733)95:0.25430151680816620585,(((C.membranaceus_FP512:0.12656349118528717468,Cerianthus_DW-2003:0.08422521938885291215)100:0.60610092721539843286,(R.reniformis_GFP:0.71526706296218456327,(((D.striata_FP483:0.30836948226718796651,DsRed:0.29362026686506098594)96:0.16567494270627847186,((Azami-Green:0.15127750178369775425,Kaede_FP:0.21407741627771179060)100:0.16017443795222591207,((V.concinna_FP:0.32117569867535272765,(amFP486:0.28405335854778979154,(C.californica_RFP1:0.17007124074124635449,C.californica_GFP1:0.08873346323580029449)100:0.17034056043571305095)86:0.10301284737308201434)93:0.15397742356475976888,N.vectensis_NVE20663:0.83355379206979018925)28:0.05024840308845312381)28:0.02672390821283525744)63:0.11320714764460171331,H.crispa:0.60800302304412989773)38:0.05193080793626338870)57:0.11559013092711012405)88:0.33251598798902304299,(((P.plumata_GFP2:0.00923981414830831078,P.plumata_GFP1:0.01874419770517361805)97:0.16425128062762434089,(C.poppei_GFP:0.52054453688106561149,(P.meadi_GFP1:0.04392085308724085618,P.meadi_GFP2:0.01916214050448369899)99:0.17158536023641499102)51:0.07807321407843492711)99:0.52315351877369986600,B.floridae_GFP:0.78179374202755513856)100:0.73533821352982831066)61:0.14746235519419606530)100:1.30734803832834067805,(spP:0.01651263002027940005,E.dunlapae:0.00310039161978122643)92:0.03522881329529795741)65:0.13371845781624447369)27:0.02147084386771834150)68:0.14455739744415674330)89:0.24418404208517385801,(spB:0.12083605904994086655,(spC:0.15385851901147284959,(L.lactea:0.00000122123005994819,Lampea_sp:0.01225797410860584614)100:0.18509145698943677005)92:0.08718046610680975361)63:0.04106631412200144327)78:0.11754976770990571699)83:0.12227018320190104206)48:0.04867472412407081866)21:0.02304044403157698775)36:0.05034532063488740550)100:0.25666393686990324197,spT:0.18929472839759198255);
